# Supplementary material for: Role of Soluble ST2 Biomarker in Predicting Recurrence of Atrial Fibrillation after Electrical Cardioversion or Pulmonary Vein Isolation
Source: Int J Mol Sci. 2023 Sep 13;24(18):14045. doi: 10.3390/ijms241814045 (PMC10531224; doi:10.3390/ijms241814045)
Supplement: Supplementary file 1 [file ijms-24-14045-s001.zip]

Archive with 1 entries (1 files):
- ijms-2568377-supplementary.pdf
